# Supplementary material for: A Coumarin–Imidazothiadiazole Derivative, SP11 Abrogates Tumor Growth by Targeting HSP90 and Its Client Proteins
Source: Molecules. 2023 Jul 5;28(13):5226. doi: 10.3390/molecules28135226 (PMC10343479; doi:10.3390/molecules28135226)
Supplement: Supplementary file 1 [file molecules-28-05226-s001.zip]

Archive with 1 entries (1 files):
- molecules-2450396-supplementary.pdf
